# Supplementary material for: Proteomics of intracellular freezing survival
Source: PLoS One. 2020 May 26;15(5):e0233048. doi: 10.1371/journal.pone.0233048 (PMC7250440; doi:10.1371/journal.pone.0233048)
Supplement: S1 Table — (XLSX) [file pone.0233048.s017.xlsx]

## Sheet: Supplementary Table 1
-10ºC (short term freezing) vs control downregulated
Match	Annotation	Log2FC
PdU025260_v1.1_crick_2	60S ribosomal protein L26	-5.1186
PdU052204_v1.1_crick_0	14-3-3 protein	-2.03891
PdU016328_v1.1_crick_1	-	-1.97083
PdU007206_v1.1_crick_2	Uncharacterized GTP-binding protein	-1.94842
PdU001437_v1.1_crick_1	Dihydropteridine reductase	-1.8318
PdU024335_v1.1_crick_0	-	-1.81195
PdU015269_v1.1_crick_1	alpha-tubulin	-1.71326
PdU058077_v1.1_crick_1	TAG-18 protein	-1.59766
PdU020768_v1.1_crick_2*	Propionyl-CoA carboxylase alpha chain	-1.58199
PdU051740_v1.1_crick_2	aldehyde dehydrogenase 1 family, member L2	-1.57767
PdU022691_v1.1_crick_2	Metalloproteinase inhibitor tag-225	-1.4842
PdU039718_v1.1_crick_1	EATing: abnormal pharyngeal pumping family member (eat-6)	-1.37947
PdU015671_v1.1_crick_1	FAH family protein	-1.34691
PdU011494_v1.1_crick_2*§	cytosolic glutathione S-transferase 2	-1.33206
PdU054863_v1.1_crick_1*§	C. briggsae CBR-LYS-8 protein	-1.32522
PdU056536_v1.1_crick_1	Domain of unknown function DUF19 domain-containing protein	-1.26643
PdU006271_v1.1_crick_0*	NADH:ubiquinone oxidoreductase domain containing protein	-1.25339
PdU046099_v1.1_crick_1	glutathione-S-transferase	-1.23302
PdU014520_v1.1_crick_0	adenylate kinase 2	-1.2195
PdU002700_v1.1_crick_1	Cell death protein 3 precursor	-1.14645
PdU050435_v1.1_crick_0	glutathione S-transferase protein	-1.14065
PdU007749_v1.1_crick_0	GHF5 endo-1,4-beta-glucanase precursor	-1.12729
PdU058293_v1.1_crick_1	26S proteasome regulatory complex subunit p97	-1.10782
PdU009897_v1.1_crick_2*	UDP-glucuronosyltransferase ugt-50	-1.1017
PdU055716_v1.1_crick_2	intercellular adhesion molecule 2 precursor variant	-1.08406
PdU055414_v1.1_crick_1	CRE-CLC-1 protein	-1.07484
PdU055397_v1.1_crick_2	SOD (superoxide dismutase) family member (sod-2)	-1.05227
PdU055153_v1.1_crick_2§	aspartic protease	-1.02667
PdU028253_v1.1_crick_0	Titin	-1.00873
symbols: * match shared between both treatments (-10ºC and -10º for 24h)
§ indicates when a match is included in a STRING network with other matches
note: matches specifying “-” indicate where no annotation was resolved
