# Supplementary material for: Proteomics of intracellular freezing survival
Source: PLoS One. 2020 May 26;15(5):e0233048. doi: 10.1371/journal.pone.0233048 (PMC7250440; doi:10.1371/journal.pone.0233048)
Supplement: S2 Table — (XLSX) [file pone.0233048.s018.xlsx]

## Sheet: Supplementary Table 2
-10ºC after 24h (long term freezing) vs control downregulated
Match	Annotation	Log2FC
PdU055048_v1.1_crick_0	CBR-PPW-2 protein	-2.39193
PdU053777_v1.1_crick_0	Signal-induced proliferation-associated 1-like protein 2	-2.00639
PdU056963_v1.1_crick_2#	GET complex subunit GET2.	-1.79682
PdU057017_v1.1_crick_1	G-patch domain containing protein	-1.77212
PdU055260_v1.1_crick_2	V-type proton ATPase 16 kDa proteolipid subunit	-1.7279
PdU054837_v1.1_crick_1	CEH-44	-1.53402
PdU015388_v1.1_crick_1	Dihydrolipoyllysine-residue acetyltransferase component of pyruvate dehydrogenase complex	-1.5308
PdU017801_v1.1_crick_2§	Myosin tail	-1.48922
PdU019389_v1.1_crick_1§	Troponin C	-1.46563
PdU006271_v1.1_crick_0*	NADH:ubiquinone oxidoreductase domain containing protein	-1.38674
PdU009897_v1.1_crick_2*	UDP-glucuronosyltransferase ugt-50	-1.3519
PdU008309_v1.1_crick_1	high mobility group protein 1.2	-1.32966
PdU028972_v1.1_crick_2	dynein light chain 2B, cytoplasmic	-1.2997
PdU055227_v1.1_crick_2	40S ribosomal protein S3	-1.29939
PdU057566_v1.1_crick_2	major allergen	-1.29344
PdU003370_v1.1_crick_1	C. briggsae CBR-OSM-11 protein	-1.29327
PdU011494_v1.1_crick_2*	cytosolic glutathione S-transferase 2	-1.28226
PdU053903_v1.1_crick_2	PREDICTED: putative helicase MOV-10-like	-1.25976
PdU021002_v1.1_crick_1#	DNA topoisomerase VI subunit B; Provisional.	-1.24748
PdU003526_v1.1_crick_2§	MEChanosensory abnormality family member (mec-12)	-1.24097
PdU000649_v1.1_crick_1	Plectin	-1.23729
PdU000154_v1.1_crick_0	VAB-10A protein	-1.22346
PdU020768_v1.1_crick_2*	Propionyl-CoA carboxylase alpha chain	-1.18204
PdU007047_v1.1_crick_2§	Spectrin alpha chain	-1.16977
PdU054863_v1.1_crick_1*	C. briggsae CBR-LYS-8 protein	-1.09389
PdU009985_v1.1_crick_0#	cytoskeletal protein RodZ	-1.08891
PdU057560_v1.1_crick_0	Protein F37C4.5	-1.04627
PdU024544_v1.1_crick_1	Isovaleryl-CoA dehydrogenase	-1.00073
Symbols: * match shared between both treatments (-10ºC and -10º for 24h) # annotation determined only through motif
§ indicates when match is connected to others in STRING, in a network > 2
