# Supplementary material for: Proteomics of intracellular freezing survival
Source: PLoS One. 2020 May 26;15(5):e0233048. doi: 10.1371/journal.pone.0233048 (PMC7250440; doi:10.1371/journal.pone.0233048)
Supplement: S3 Table — (XLSX) [file pone.0233048.s019.xlsx]

## Sheet: Supplementary Table 3
Gene Set Enrichment Analysis
Control vs short term freezing
Enriched GO Biological Processes
GOBPID	Pvalue	OddsRatio	ExpCount	Count	Size	Term
GO:0006220	0.000488467	Inf	0.238267	3	3	pyrimidine nucleotide metabolic process
GO:0009949	0.00103407	5.70874	1.74729	7	22	polarity specification of anterior/posterior axis
GO:0065001	0.0018354	5.02913	1.90614	7	24	specification of axis polarity
GO:0009952	0.00257036	4.08824	2.54152	8	32	anterior/posterior pattern specification
GO:0007389	0.00304691	3.57585	3.1769	9	40	pattern specification process
GO:0009948	0.00305159	4.49259	2.06498	7	26	anterior/posterior axis specification
GO:0003002	0.00387708	3.76772	2.70036	8	34	regionalization
GO:0030536	0.0043348	17.8458	0.397112	3	5	larval feeding behavior
GO:0030537	0.0043348	17.8458	0.397112	3	5	larval behavior
GO:0008356	0.00480621	4.05825	2.22383	7	28	asymmetric cell division
GO:0030104	0.0054417	7.98113	0.794224	4	10	water homeostasis
GO:0043331	0.0054417	7.98113	0.794224	4	10	response to dsRNA
GO:0008283	0.00602281	3.157	3.49458	9	44	cell proliferation
GO:0009219	0.00625509	Inf	0.158845	2	2	pyrimidine deoxyribonucleotide metabolic process
GO:0051592	0.00625509	Inf	0.158845	2	2	response to calcium ion
GO:0019692	0.00625509	Inf	0.158845	2	2	deoxyribose phosphate metabolic process
GO:0010042	0.00625509	Inf	0.158845	2	2	response to manganese ion
GO:0006828	0.00625509	Inf	0.158845	2	2	manganese ion transport
GO:0009394	0.00625509	Inf	0.158845	2	2	2'-deoxyribonucleotide metabolic process
GO:0009138	0.00625509	Inf	0.158845	2	2	pyrimidine nucleoside diphosphate metabolic process
GO:0045167	0.00722167	4.26923	1.82671	6	23	asymmetric protein localization involved in cell fate determination
GO:0016485	0.00816977	11.8879	0.476534	3	6	protein processing
GO:0009798	0.00874027	3.54248	2.46209	7	31	axis specification
GO:0051301	0.0100612	2.34245	6.51264	13	82	cell division
GO:0006730	0.0134759	8.90888	0.555957	3	7	one-carbon metabolic process
GO:0042558	0.0134759	8.90888	0.555957	3	7	pteridine-containing compound metabolic process
GO:0001709	0.0135297	3.62019	2.06498	6	26	cell fate determination
GO:0055057	0.0136123	4.28912	1.50903	5	19	neuroblast division
GO:0055059	0.0136123	4.28912	1.50903	5	19	asymmetric neuroblast division
GO:0036445	0.0136123	4.28912	1.50903	5	19	neuronal stem cell division
GO:0048103	0.0136123	4.28912	1.50903	5	19	somatic stem cell division
GO:0072089	0.0136123	4.28912	1.50903	5	19	stem cell proliferation
GO:0016476	0.0136123	4.28912	1.50903	5	19	regulation of embryonic cell shape
GO:0007405	0.0136123	4.28912	1.50903	5	19	neuroblast proliferation
GO:0098722	0.0136123	4.28912	1.50903	5	19	asymmetric stem cell division
GO:0061351	0.0136123	4.28912	1.50903	5	19	neural precursor cell proliferation
GO:0046486	0.0177883	23.5926	0.238267	2	3	glycerolipid metabolic process
GO:0046653	0.0177883	23.5926	0.238267	2	3	tetrahydrofolate metabolic process
GO:0070509	0.0177883	23.5926	0.238267	2	3	calcium ion import
GO:0009262	0.0177883	23.5926	0.238267	2	3	deoxyribonucleotide metabolic process
GO:0014070	0.0202213	4.77358	1.11191	4	14	response to organic cyclic compound
GO:0072583	0.0203276	7.1215	0.635379	3	8	clathrin-dependent endocytosis
GO:0017145	0.0209599	3.74702	1.66787	5	21	stem cell division
GO:1903047	0.0243866	2.10787	6.51264	12	82	mitotic cell cycle process
GO:0000281	0.0268787	3.00721	2.38267	6	30	mitotic cytokinesis
GO:0000910	0.0286243	2.32821	4.44765	9	56	cytokinesis
GO:0051604	0.0287534	5.92991	0.714801	3	9	protein maturation
GO:0010038	0.0305108	3.3254	1.82671	5	23	response to metal ion
GO:0008360	0.0305108	3.3254	1.82671	5	23	regulation of cell shape
GO:1901068	0.0337362	11.787	0.31769	2	4	guanosine-containing compound metabolic process
GO:0006760	0.0337362	11.787	0.31769	2	4	folic acid-containing compound metabolic process
GO:0042559	0.0337362	11.787	0.31769	2	4	pteridine-containing compound biosynthetic process
GO:0045165	0.0341475	2.55781	3.1769	7	40	cell fate commitment
GO:0061640	0.0341475	2.55781	3.1769	7	40	cytoskeleton-dependent cytokinesis
GO:0045995	0.0361671	3.14787	1.90614	5	24	regulation of embryonic development
GO:0071684	0.0387441	5.07877	0.794224	3	10	organism emergence from protective structure
GO:0035188	0.0387441	5.07877	0.794224	3	10	hatching
GO:0071840	0.0399873	1.4558	38.0433	47	479	cellular component organization or biogenesis
GO:0000278	0.0404834	1.87629	7.78339	13	98	mitotic cell cycle
GO:0022402	0.0409708	1.72757	11.0397	17	139	cell cycle process
GO:0007271	0.042431	2.9881	1.98556	5	25	synaptic transmission, cholinergic
GO:0006413	0.0493122	2.84354	2.06498	5	26	translational initiation
Enriched GO Molecular Functions
GOMFID	Pvalue	OddsRatio	ExpCount	Count	Size	Term
GO:0005384	0.00659525	Inf	0.163166	2	2	manganese ion transmembrane transporter activity
GO:0015410	0.00659525	Inf	0.163166	2	2	manganese-transporting ATPase activity
GO:0031369	0.00659525	Inf	0.163166	2	2	translation initiation factor binding
GO:0005516	0.00829131	3.60685	2.4475	7	30	calmodulin binding
GO:0016765	0.0152332	3.52737	2.12116	6	26	transferase activity, transferring alkyl or aryl (other than methyl) groups
GO:0031490	0.0187292	22.9495	0.24475	2	3	chromatin DNA binding
GO:0004386	0.025719	3.05904	2.36591	6	29	helicase activity
GO:0008135	0.0336721	3.23785	1.87641	5	23	translation factor activity, RNA binding
GO:0046915	0.0354712	11.4646	0.326333	2	4	transition metal ion transmembrane transporter activity
GO:0004175	0.0401845	2.69879	2.61066	6	32	endopeptidase activity
GO:0019899	0.0415658	1.87596	7.83199	13	96	enzyme binding
Enriched GO Cellular Components
GOCCID	Pvalue	OddsRatio	ExpCount	Count	Size	Term
GO:0031982	0.000836386	2.90521	6.9374	16	85	vesicle
GO:0097708	0.00129128	2.86888	6.52932	15	80	intracellular vesicle
GO:0031410	0.00129128	2.86888	6.52932	15	80	cytoplasmic vesicle
GO:0015630	0.00141767	2.73595	7.26387	16	89	microtubule cytoskeleton
GO:0009986	0.00276745	4.62211	2.04041	7	25	cell surface
GO:0097610	0.00385371	5.05891	1.63233	6	20	cell surface furrow
GO:0032153	0.00385371	5.05891	1.63233	6	20	cell division site
GO:0032154	0.00385371	5.05891	1.63233	6	20	cleavage furrow
GO:0032155	0.00385371	5.05891	1.63233	6	20	cell division site part
GO:0070938	0.00509638	5.86224	1.22425	5	15	contractile ring
GO:0044450	0.00660181	Inf	0.163233	2	2	microtubule organizing center part
GO:0000242	0.00660181	Inf	0.163233	2	2	pericentriolar material
GO:0035770	0.0147776	2.87337	3.34628	8	41	ribonucleoprotein granule
GO:0036464	0.0147776	2.87337	3.34628	8	41	cytoplasmic ribonucleoprotein granule
GO:0098588	0.0166172	2.61079	4.08082	9	50	bounding membrane of organelle
GO:0033017	0.018747	22.9307	0.244849	2	3	sarcoplasmic reticulum membrane
GO:0042175	0.0195684	2.94531	2.85658	7	35	nuclear outer membrane-endoplasmic reticulum membrane network
GO:0098827	0.0195684	2.94531	2.85658	7	35	endoplasmic reticulum subcompartment
GO:0005789	0.0195684	2.94531	2.85658	7	35	endoplasmic reticulum membrane
GO:0000932	0.022111	4.64242	1.14263	4	14	P-body
GO:0005794	0.0341346	2.56803	3.18304	7	39	Golgi apparatus
GO:0030140	0.0355034	11.4554	0.326466	2	4	trans-Golgi network transport vesicle
GO:0005819	0.0368076	2.21609	4.65214	9	57	spindle
