# Supplementary material for: Proteomics of intracellular freezing survival
Source: PLoS One. 2020 May 26;15(5):e0233048. doi: 10.1371/journal.pone.0233048 (PMC7250440; doi:10.1371/journal.pone.0233048)
Supplement: S4 Table — (XLSX) [file pone.0233048.s020.xlsx]

## Sheet: Supplementary Table 4
Gene Set Enrichment Analysis
Control vs long term freezing
Enriched GO Biological Processes
GOBPID	Pvalue	OddsRatio	ExpCount	Count	Size	Term
GO:0006007	0.0073256	Inf	0.171841	2	2	glucose catabolic process
GO:0000245	0.0102063	10.8879	0.515523	3	6	spliceosomal complex assembly
GO:0035046	0.0148238	4.2274	1.54657	5	18	pronuclear migration
GO:0097164	0.01675	8.15948	0.601444	3	7	ammonium ion metabolic process
GO:0048731	0.0188806	1.57488	29.9004	40	348	system development
GO:0006413	0.0195096	3.30796	2.23394	6	26	translational initiation
GO:0019722	0.0207373	21.6239	0.257762	2	3	calcium-mediated signaling
GO:0040008	0.0209179	2.09542	7.13141	13	83	regulation of growth
GO:0010172	0.0219634	2.86806	2.9213	7	34	embryonic body morphogenesis
GO:0007097	0.023339	3.65789	1.71841	5	20	nuclear migration
GO:0051647	0.023339	3.65789	1.71841	5	20	nucleus localization
GO:0048598	0.024711	2.10631	6.52996	12	76	embryonic morphogenesis
GO:0006898	0.0323902	1.78704	10.7401	17	125	receptor-mediated endocytosis
GO:1990169	0.0353845	5.43103	0.773285	3	9	stress response to copper ion
GO:0001731	0.0391518	10.8034	0.343682	2	4	formation of translation preinitiation complex
GO:0006446	0.0391518	10.8034	0.343682	2	4	regulation of translational initiation
GO:0048730	0.0391518	10.8034	0.343682	2	4	epidermis morphogenesis
GO:0042401	0.0391518	10.8034	0.343682	2	4	cellular biogenic amine biosynthetic process
GO:0009309	0.0391518	10.8034	0.343682	2	4	amine biosynthetic process
GO:0019320	0.0391518	10.8034	0.343682	2	4	hexose catabolic process
GO:0050808	0.0418964	3.63478	1.37473	4	16	synapse organization
GO:0032101	0.0418964	3.63478	1.37473	4	16	regulation of response to external stimulus
GO:0048638	0.0461362	1.94489	6.35812	11	74	regulation of developmental growth
GO:0035150	0.0474454	4.65148	0.859206	3	10	regulation of tube size
GO:0051347	0.0474454	4.65148	0.859206	3	10	positive regulation of transferase activity
GO:0019318	0.0474454	4.65148	0.859206	3	10	hexose metabolic process
GO:0060429	0.0485281	2.87858	2.06209	5	24	epithelium development
GO:0003008	0.0496321	1.85981	7.21733	12	84	system process
Enriched GO Molecular Functions
GOMFID	Pvalue	OddsRatio	ExpCount	Count	Size	Term
GO:0046914	0.00385119	4.32833	2.16074	7	25	transition metal ion binding
GO:0008270	0.00467403	6.11111	1.21002	5	14	zinc ion binding
GO:0004619	0.00740627	Inf	0.172859	2	2	phosphoglycerate mutase activity
GO:0031369	0.00740627	Inf	0.172859	2	2	translation initiation factor binding
GO:0008135	0.0108142	3.89284	1.98788	6	23	translation factor activity, RNA binding
GO:0003743	0.015108	4.21569	1.55574	5	18	translation initiation factor activity
GO:0016868	0.0209605	21.5238	0.259289	2	3	intramolecular transferase activity, phosphotransferases
GO:0019208	0.0209605	21.5238	0.259289	2	3	phosphatase regulator activity
GO:0008047	0.0209605	21.5238	0.259289	2	3	enzyme activator activity
GO:0019888	0.0209605	21.5238	0.259289	2	3	protein phosphatase regulator activity
GO:0004658	0.0209605	21.5238	0.259289	2	3	propionyl-CoA carboxylase activity
GO:0016773	0.0346094	2.569	3.1979	7	37	phosphotransferase activity, alcohol group as acceptor
GO:0008307	0.0351507	3.21223	1.90145	5	22	structural constituent of muscle
GO:0030145	0.0395632	10.7524	0.345719	2	4	manganese ion binding
GO:0016866	0.0395632	10.7524	0.345719	2	4	intramolecular transferase activity
Enriched GO Cellular Components
GOCCID	Pvalue	OddsRatio	ExpCount	Count	Size	Term
GO:0016323	0.0115917	5.9433	0.96038	4	12	basolateral plasma membrane
GO:0009925	0.0137391	8.85459	0.560222	3	7	basal plasma membrane
GO:1990234	0.0205483	2.90682	2.88114	7	36	transferase complex
GO:0071010	0.0292954	5.89286	0.720285	3	9	prespliceosome
GO:0045178	0.0292954	5.89286	0.720285	3	9	basal part of cell
GO:0061695	0.0394613	5.04665	0.800317	3	10	transferase complex, transferring phosphorus-containing groups
GO:0005912	0.0435037	2.97135	2.00079	5	25	adherens junction
GO:1902494	0.0475575	1.75415	9.6038	15	120	catalytic complex
