# Supplementary material for: Proteomics of intracellular freezing survival
Source: PLoS One. 2020 May 26;15(5):e0233048. doi: 10.1371/journal.pone.0233048 (PMC7250440; doi:10.1371/journal.pone.0233048)
Supplement: S5 Table — (XLSX) [file pone.0233048.s021.xlsx]

## Sheet: Supplementary Table 5
STRING enrichments for upregulated short term freezing
GO – Biological Process
#term ID	term description	observed gene count	background gene count	false discovery rate	matching proteins in the network
GO:0006066	alcohol metabolic process	3	35	0.0083	PdU012850_v1.1_crick_0,PdU003448_v1.1_crick_1,PdU020997_v1.1_crick_0
GO:0046173	polyol biosynthetic process	2	11	0.0186	PdU003448_v1.1_crick_1,PdU020997_v1.1_crick_0
GO:0019751	polyol metabolic process	2	17	0.0243	PdU003448_v1.1_crick_1,PdU020997_v1.1_crick_0
GO:0031581	hemidesmosome assembly	2	15	0.0243	PdU010120_v1.1_crick_2,PdU056065_v1.1_crick_1
GO – Molecular Function
#term ID	term description	observed gene count	background gene count	false discovery rate	matching proteins in your network (labels)
GO:0005488	binding	22	5145	1.07e-05	PdU000244_v1.1_crick_0,PdU012850_v1.1_crick_0,PdU059396_v1.1_crick_0,PdU054484_v1.1_crick_2,PdU013526_v1.1_crick_0,PdU003464_v1.1_crick_2,PdU056258_v1.1_crick_2,PdU009721_v1.1_crick_0,PdU055293_v1.1_crick_0,PdU013332_v1.1_crick_2,PdU007626_v1.1_crick_2,PdU000449_v1.1_crick_0,PdU010120_v1.1_crick_2,PdU053765_v1.1_crick_1,PdU058887_v1.1_crick_0,PdU056065_v1.1_crick_1,PdU059047_v1.1_crick_1,PdU02099…
GO:0003824	catalytic activity	15	3749	0.0019	PdU012850_v1.1_crick_0,PdU059396_v1.1_crick_0,PdU054484_v1.1_crick_2,PdU009721_v1.1_crick_0,PdU013332_v1.1_crick_2,PdU000449_v1.1_crick_0,PdU003448_v1.1_crick_1,PdU053765_v1.1_crick_1,PdU058887_v1.1_crick_0,PdU056065_v1.1_crick_1,PdU059047_v1.1_crick_1,PdU020997_v1.1_crick_0,PdU058254_v1.1_crick_1,PdU056397_v1.1_crick_2,PdU014169_v1.1_crick_1
GO:0003924	GTPase activity	4	133	0.0019	PdU000449_v1.1_crick_0,PdU058887_v1.1_crick_0,PdU058254_v1.1_crick_1,PdU056397_v1.1_crick_2
GO:0016462	pyrophosphatase activity	6	421	0.0019	PdU059396_v1.1_crick_0,PdU054484_v1.1_crick_2,PdU000449_v1.1_crick_0,PdU058887_v1.1_crick_0,PdU058254_v1.1_crick_1,PdU056397_v1.1_crick_2
GO:0043167	ion binding	13	2691	0.0019	PdU000244_v1.1_crick_0,PdU012850_v1.1_crick_0,PdU059396_v1.1_crick_0,PdU054484_v1.1_crick_2,PdU013332_v1.1_crick_2,PdU000449_v1.1_crick_0,PdU053765_v1.1_crick_1,PdU058887_v1.1_crick_0,PdU056065_v1.1_crick_1,PdU059047_v1.1_crick_1,PdU020997_v1.1_crick_0,PdU058254_v1.1_crick_1,PdU056397_v1.1_crick_2
GO:0097159	organic cyclic compound binding	13	2829	0.0019	PdU059396_v1.1_crick_0,PdU009721_v1.1_crick_0,PdU055293_v1.1_crick_0,PdU007626_v1.1_crick_2,PdU000449_v1.1_crick_0,PdU010120_v1.1_crick_2,PdU053765_v1.1_crick_1,PdU058887_v1.1_crick_0,PdU056065_v1.1_crick_1,PdU058254_v1.1_crick_1,PdU056397_v1.1_crick_2,PdU014169_v1.1_crick_1,PdU037792_v1.1_crick_1
GO:1901363	heterocyclic compound binding	13	2823	0.0019	PdU059396_v1.1_crick_0,PdU009721_v1.1_crick_0,PdU055293_v1.1_crick_0,PdU007626_v1.1_crick_2,PdU000449_v1.1_crick_0,PdU010120_v1.1_crick_2,PdU053765_v1.1_crick_1,PdU058887_v1.1_crick_0,PdU056065_v1.1_crick_1,PdU058254_v1.1_crick_1,PdU056397_v1.1_crick_2,PdU014169_v1.1_crick_1,PdU037792_v1.1_crick_1
GO:0003723	RNA binding	5	413	0.0028	PdU059396_v1.1_crick_0,PdU009721_v1.1_crick_0,PdU007626_v1.1_crick_2,PdU010120_v1.1_crick_2,PdU037792_v1.1_crick_1
GO:0005525	GTP binding	4	208	0.0028	PdU000449_v1.1_crick_0,PdU058887_v1.1_crick_0,PdU058254_v1.1_crick_1,PdU056397_v1.1_crick_2
GO:0016787	hydrolase activity	9	1501	0.0028	PdU059396_v1.1_crick_0,PdU054484_v1.1_crick_2,PdU009721_v1.1_crick_0,PdU013332_v1.1_crick_2,PdU000449_v1.1_crick_0,PdU058887_v1.1_crick_0,PdU059047_v1.1_crick_1,PdU058254_v1.1_crick_1,PdU056397_v1.1_crick_2
GO:0017111	nucleoside-triphosphatase activity	5	406	0.0028	PdU059396_v1.1_crick_0,PdU000449_v1.1_crick_0,PdU058887_v1.1_crick_0,PdU058254_v1.1_crick_1,PdU056397_v1.1_crick_2
GO:0043168	anion binding	8	1315	0.003	PdU000244_v1.1_crick_0,PdU059396_v1.1_crick_0,PdU000449_v1.1_crick_0,PdU053765_v1.1_crick_1,PdU058887_v1.1_crick_0,PdU056065_v1.1_crick_1,PdU058254_v1.1_crick_1,PdU056397_v1.1_crick_2
GO:0035639	purine ribonucleoside triphosphate binding	7	1101	0.0052	PdU059396_v1.1_crick_0,PdU000449_v1.1_crick_0,PdU053765_v1.1_crick_1,PdU058887_v1.1_crick_0,PdU056065_v1.1_crick_1,PdU058254_v1.1_crick_1,PdU056397_v1.1_crick_2
GO:0032555	purine ribonucleotide binding	7	1114	0.0054	PdU059396_v1.1_crick_0,PdU000449_v1.1_crick_0,PdU053765_v1.1_crick_1,PdU058887_v1.1_crick_0,PdU056065_v1.1_crick_1,PdU058254_v1.1_crick_1,PdU056397_v1.1_crick_2
GO:0003676	nucleic acid binding	7	1541	0.0249	PdU059396_v1.1_crick_0,PdU009721_v1.1_crick_0,PdU055293_v1.1_crick_0,PdU007626_v1.1_crick_2,PdU010120_v1.1_crick_2,PdU014169_v1.1_crick_1,PdU037792_v1.1_crick_1
GO:0016853	isomerase activity	2	83	0.0249	PdU009721_v1.1_crick_0,PdU003448_v1.1_crick_1
GO:0008289	lipid binding	2	120	0.0473	PdU000244_v1.1_crick_0,PdU011528_v1.1_crick_1
GO – Cellular Component
#term ID	term description	observed gene count	background gene count	false discovery rate	matching proteins in your network (labels)
GO:0005813	centrosome	3	45	0.0032	PdU003464_v1.1_crick_2,PdU056258_v1.1_crick_2,PdU056065_v1.1_crick_1,PdU059047_v1.1_crick_1
GO:0043232	intracellular non-membrane-bounded organelle	8	1018	0.0033	PdU003464_v1.1_crick_2,PdU056258_v1.1_crick_2,PdU010120_v1.1_crick_2,PdU053765_v1.1_crick_1,PdU058887_v1.1_crick_0,PdU056065_v1.1_crick_1,PdU059047_v1.1_crick_1,PdU056397_v1.1_crick_2,PdU037792_v1.1_crick_1
GO:0005622	intracellular	15	3961	0.0039	PdU012850_v1.1_crick_0,PdU003464_v1.1_crick_2,PdU056258_v1.1_crick_2,PdU055293_v1.1_crick_0,PdU013332_v1.1_crick_2,PdU007626_v1.1_crick_2,PdU000449_v1.1_crick_0,PdU055863_v1.1_crick_1,PdU010120_v1.1_crick_2,PdU053765_v1.1_crick_1,PdU058887_v1.1_crick_0,PdU056065_v1.1_crick_1,PdU059047_v1.1_crick_1,PdU056397_v1.1_crick_2,PdU037792_v1.1_crick_1,PdU005100_v1.1_crick_0
GO:0005737	cytoplasm	11	2257	0.0039	PdU012850_v1.1_crick_0,PdU003464_v1.1_crick_2,PdU056258_v1.1_crick_2,PdU055293_v1.1_crick_0,PdU013332_v1.1_crick_2,PdU007626_v1.1_crick_2,PdU000449_v1.1_crick_0,PdU056065_v1.1_crick_1,PdU059047_v1.1_crick_1,PdU056397_v1.1_crick_2,PdU037792_v1.1_crick_1,PdU005100_v1.1_crick_0
GO:0044424	intracellular part	14	3820	0.0058	PdU012850_v1.1_crick_0,PdU003464_v1.1_crick_2,PdU056258_v1.1_crick_2,PdU055293_v1.1_crick_0,PdU013332_v1.1_crick_2,PdU007626_v1.1_crick_2,PdU000449_v1.1_crick_0,PdU010120_v1.1_crick_2,PdU053765_v1.1_crick_1,PdU058887_v1.1_crick_0,PdU056065_v1.1_crick_1,PdU059047_v1.1_crick_1,PdU056397_v1.1_crick_2,PdU037792_v1.1_crick_1,PdU005100_v1.1_crick_0
GO:0005829	cytosol	3	135	0.0091	PdU055293_v1.1_crick_0,PdU000449_v1.1_crick_0,PdU005100_v1.1_crick_0
GO:0005856	cytoskeleton	4	382	0.0148	PdU003464_v1.1_crick_2,PdU056258_v1.1_crick_2,PdU056065_v1.1_crick_1,PdU059047_v1.1_crick_1,PdU056397_v1.1_crick_2
GO:0005730	nucleolus	2	77	0.0306	PdU053765_v1.1_crick_1,PdU058887_v1.1_crick_0
GO:0044444	cytoplasmic part	7	1539	0.0306	PdU003464_v1.1_crick_2,PdU056258_v1.1_crick_2,PdU055293_v1.1_crick_0,PdU007626_v1.1_crick_2,PdU000449_v1.1_crick_0,PdU056397_v1.1_crick_2,PdU037792_v1.1_crick_1,PdU005100_v1.1_crick_0
GO:0044446	intracellular organelle part	7	1510	0.0306	PdU003464_v1.1_crick_2,PdU056258_v1.1_crick_2,PdU010120_v1.1_crick_2,PdU053765_v1.1_crick_1,PdU058887_v1.1_crick_0,PdU056065_v1.1_crick_1,PdU059047_v1.1_crick_1,PdU037792_v1.1_crick_1
Kegg Pathways
#term ID	term description	observed gene count	background gene count	false discovery rate	matching proteins in your network (labels)
cel03040	Spliceosome	3	111	0.0153	PdU002121_v1.1_crick_0,PdU009721_v1.1_crick_0,PdU010120_v1.1_crick_2
cel00240	Pyrimidine metabolism	2	72	0.0467	PdU054484_v1.1_crick_2,PdU014169_v1.1_crick_1
cel03008	Ribosome biogenesis in eukaryotes	2	61	0.0467	PdU053765_v1.1_crick_1,PdU058887_v1.1_crick_0
Reactome Pathways
#term ID	term description	observed gene count	background gene count	false discovery rate	matching proteins in your network (labels)
CEL-8953854	Metabolism of RNA	6	303	0.00077	PdU002121_v1.1_crick_0,PdU009721_v1.1_crick_0,PdU000449_v1.1_crick_0,PdU010120_v1.1_crick_2,PdU014169_v1.1_crick_1,PdU037792_v1.1_crick_1
CEL-72163	mRNA Splicing - Major Pathway	4	128	0.0029	PdU002121_v1.1_crick_0,PdU009721_v1.1_crick_0,PdU010120_v1.1_crick_2,PdU014169_v1.1_crick_1
CEL-6803529	FGFR2 alternative splicing	2	27	0.0226	PdU010120_v1.1_crick_2,PdU014169_v1.1_crick_1
CEL-72766	Translation	3	129	0.0226	PdU007626_v1.1_crick_2,PdU000449_v1.1_crick_0,PdU037792_v1.1_crick_1
CEL-9006934	Signaling by Receptor Tyrosine Kinases	3	140	0.0238	PdU010120_v1.1_crick_2,PdU056397_v1.1_crick_2,PdU014169_v1.1_crick_1
CEL-6781823	Formation of TC-NER Pre-Incision Complex	2	45	0.0296	PdU009721_v1.1_crick_0,PdU014169_v1.1_crick_1
CEL-6782210	Gap-filling DNA repair synthesis and ligation in TC-NER	2	46	0.0296	PdU009721_v1.1_crick_0,PdU014169_v1.1_crick_1
CEL-6782135	Dual incision in TC-NER	2	55	0.0361	PdU009721_v1.1_crick_0,PdU014169_v1.1_crick_1
CEL-392499	Metabolism of proteins	5	702	0.0383	PdU007626_v1.1_crick_2,PdU000449_v1.1_crick_0,PdU058254_v1.1_crick_1,PdU056397_v1.1_crick_2,PdU037792_v1.1_crick_1
CEL-9006931	Signaling by Nuclear Receptors	2	63	0.0383	PdU012850_v1.1_crick_0,PdU014169_v1.1_crick_1
PFAM protein domains
#term ID	term description	observed gene count	background gene count	false discovery rate	matching proteins in your network (labels)
PF00009	Elongation factor Tu GTP binding domain	2	23	0.031	PdU000449_v1.1_crick_0,PdU058887_v1.1_crick_0
INTERPRO Protein Domains and Features
#term ID	term description	observed gene count	background gene count	false discovery rate	matching proteins in your network (labels)
IPR005225	Small GTP-binding protein domain	4	89	0.00092	PdU000449_v1.1_crick_0,PdU058887_v1.1_crick_0,PdU058254_v1.1_crick_1,PdU056397_v1.1_crick_2
IPR023393	START-like domain superfamily	2	12	0.0081	PdU013526_v1.1_crick_0,PdU011528_v1.1_crick_1
IPR000795	Transcription factor, GTP-binding domain	2	18	0.0112	PdU000449_v1.1_crick_0,PdU058887_v1.1_crick_0
IPR027417	P-loop containing nucleoside triphosphate hydrolase	5	511	0.0198	PdU059396_v1.1_crick_0,PdU000449_v1.1_crick_0,PdU058887_v1.1_crick_0,PdU058254_v1.1_crick_1,PdU056397_v1.1_crick_2
IPR036291	NAD(P)-binding domain superfamily	3	154	0.0275	PdU056518_v1.1_crick_2,PdU012850_v1.1_crick_0,PdU003448_v1.1_crick_1
Reference Publications
#term ID	term description	observed gene count	background gene count	false discovery rate	matching proteins in your network (labels)
PMID:25349262	(2014) LKB1 loss in melanoma disrupts directional migration toward extracellular matrix cues.	2	2	0.0112	PdU056065_v1.1_crick_1,PdU056397_v1.1_crick_2
PMID:21215759	(2011) Crystal structure of arrestin-3 reveals the basis of the difference in receptor binding between two non-visual subtypes.	2	4	0.014	PdU056397_v1.1_crick_2,PdU005100_v1.1_crick_0
PMID:17020596	(2006) Arrestins: ubiquitous regulators of cellular signaling pathways.	2	9	0.0341	PdU056397_v1.1_crick_2,PdU005100_v1.1_crick_0
PMID:25053657	(2014) MicroRNA in teleost fish.	2	9	0.0341	PdU010120_v1.1_crick_2,PdU056397_v1.1_crick_2
PMID:29552544	(2018) Acanthamoeba and Dictyostelium as Cellular Models for Legionella Infection.	2	9	0.0341	PdU058254_v1.1_crick_1,PdU056397_v1.1_crick_2
PMID:20543824	(2010) Small regulatory RNAs inhibit RNA polymerase II during the elongation phase of transcription.	2	14	0.037	PdU010120_v1.1_crick_2,PdU014169_v1.1_crick_1
PMID:26184189	(2015) Mevalonate Pathway Blockade, Mitochondrial Dysfunction and Autophagy: A Possible Link.	2	15	0.037	PdU058254_v1.1_crick_1,PdU056397_v1.1_crick_2
PMID:26786190	(2016) CLIC4 regulates apical exocytosis and renal tube luminogenesis through retromer- and actin-mediated endocytic trafficking.	2	15	0.037	PdU056397_v1.1_crick_2,PdU005100_v1.1_crick_0
PMID:18399720	(2008) Control of apoptosis by asymmetric cell division.	2	18	0.0389	PdU055293_v1.1_crick_0,PdU056065_v1.1_crick_1
PMID:25911227	(2015) Transcriptional Response to Acute Thermal Exposure in Juvenile Chinook Salmon Determined by RNAseq.	2	20	0.0425	PdU013526_v1.1_crick_0,PdU056397_v1.1_crick_2
PMID:26091374	(2015) Transcriptomic and proteomic analysis of pre-diapause and non-diapause eggs of migratory locust, Locusta migratoria L. (Orthoptera: Acridoidea).	2	21	0.0425	PdU012850_v1.1_crick_0,PdU003448_v1.1_crick_1
PMID:26891225	(2016) RAB-6.1 and RAB-6.2 Promote Retrograde Transport in C. elegans.	2	21	0.0425	PdU058254_v1.1_crick_1,PdU005100_v1.1_crick_0
PMID:18813294	(2008) Phagosome maturation: going through the acid test.	2	24	0.0458	PdU000244_v1.1_crick_0,PdU056397_v1.1_crick_2
