# Supplementary material for: Proteomics of intracellular freezing survival
Source: PLoS One. 2020 May 26;15(5):e0233048. doi: 10.1371/journal.pone.0233048 (PMC7250440; doi:10.1371/journal.pone.0233048)
Supplement: S6 Table — (XLSX) [file pone.0233048.s022.xlsx]

## Sheet: Supplementary Table 6
STRING enrichments for downregulated short term freezing
GO – Cellular Components
#term ID	term description	observed gene count	background gene count	false discovery rate	matching proteins in your network (labels)
GO:0005737	cytoplasm	8	2257	0.0269	PdU006271_v1.1_crick_0,PdU051740_v1.1_crick_2,PdU002700_v1.1_crick_1,PdU052204_v1.1_crick_0,PdU028253_v1.1_crick_0,PdU020768_v1.1_crick_2,PdU025260_v1.1_crick_2,PdU055397_v1.1_crick_2
GO:0005739	mitochondrion	4	366	0.0269	PdU006271_v1.1_crick_0,PdU002700_v1.1_crick_1,PdU020768_v1.1_crick_2,PdU055397_v1.1_crick_2
GO:0005759	mitochondrial matrix	2	80	0.0269	PdU020768_v1.1_crick_2,PdU055397_v1.1_crick_2
GO:0031967	organelle envelope	3	256	0.0269	PdU006271_v1.1_crick_0,PdU002700_v1.1_crick_1,PdU055397_v1.1_crick_2
GO:0044422	organelle part	7	1580	0.0269	PdU006271_v1.1_crick_0,PdU002700_v1.1_crick_1,PdU028253_v1.1_crick_0,PdU015269_v1.1_crick_1,PdU020768_v1.1_crick_2,PdU025260_v1.1_crick_2,PdU055397_v1.1_crick_2
GO:0044424	intracellular part	10	3820	0.0269	PdU006271_v1.1_crick_0,PdU051740_v1.1_crick_2,PdU002700_v1.1_crick_1,PdU052204_v1.1_crick_0,PdU028253_v1.1_crick_0,PdU015269_v1.1_crick_1,PdU020768_v1.1_crick_2,PdU025260_v1.1_crick_2,PdU058293_v1.1_crick_1,PdU055397_v1.1_crick_2
GO:0044429	mitochondrial part	3	252	0.0269	PdU006271_v1.1_crick_0,PdU020768_v1.1_crick_2,PdU055397_v1.1_crick_2
GO:0044444	cytoplasmic part	6	1539	0.0269	PdU006271_v1.1_crick_0,PdU002700_v1.1_crick_1,PdU028253_v1.1_crick_0,PdU020768_v1.1_crick_2,PdU025260_v1.1_crick_2,PdU055397_v1.1_crick_2
GO:0044446	intracellular organelle part	6	1510	0.0269	PdU006271_v1.1_crick_0,PdU002700_v1.1_crick_1,PdU015269_v1.1_crick_1,PdU020768_v1.1_crick_2,PdU025260_v1.1_crick_2,PdU055397_v1.1_crick_2
GO:0044464	cell part	11	4559	0.0269	PdU006271_v1.1_crick_0,PdU051740_v1.1_crick_2,PdU002700_v1.1_crick_1,PdU039718_v1.1_crick_1,PdU052204_v1.1_crick_0,PdU028253_v1.1_crick_0,PdU015269_v1.1_crick_1,PdU020768_v1.1_crick_2,PdU025260_v1.1_crick_2,PdU058293_v1.1_crick_1,PdU055397_v1.1_crick_2
GO:0070469	respirasome	2	51	0.0269	PdU006271_v1.1_crick_0,PdU055397_v1.1_crick_2
GO:1905369	endopeptidase complex	2	38	0.0269	PdU002700_v1.1_crick_1,PdU058293_v1.1_crick_1
GO:0043229	intracellular organelle	8	3252	0.0283	PdU006271_v1.1_crick_0,PdU002700_v1.1_crick_1,PdU052204_v1.1_crick_0,PdU028253_v1.1_crick_0,PdU015269_v1.1_crick_1,PdU020768_v1.1_crick_2,PdU025260_v1.1_crick_2,PdU055397_v1.1_crick_2
GO:0005743	mitochondrial inner membrane	2	130	0.0301	PdU006271_v1.1_crick_0,PdU055397_v1.1_crick_2
GO:0043025	neuronal cell body	2	169	0.0424	PdU002700_v1.1_crick_1,PdU015269_v1.1_crick_1
GO:0031090	organelle membrane	3	565	0.0435	PdU006271_v1.1_crick_0,PdU002700_v1.1_crick_1,PdU055397_v1.1_crick_2
GO:0099512	supramolecular fiber	2	188	0.0435	PdU028253_v1.1_crick_0,PdU015269_v1.1_crick_1
Kegg Pathways
#term ID	term description	observed gene count	background gene count	false discovery rate	matching proteins in your network (labels)
cel04212	Longevity regulating pathway - worm	2	69	0.031	PdU052204_v1.1_crick_0,PdU055397_v1.1_crick_2
UniProt Keywords
#term ID	term description	observed gene count	background gene count	false discovery rate	matching proteins in your network (labels)
KW-0496	Mitochondrion	4	260	0.0038	PdU006271_v1.1_crick_0,PdU002700_v1.1_crick_1,PdU020768_v1.1_crick_2,PdU055397_v1.1_crick_2
Reference Publications
#term ID	term description	observed gene count	background gene count	false discovery rate	matching proteins in your network (labels)
PMID:24209746	(2013) Rapid and permanent neuronal inactivation in vivo via subcellular generation of reactive oxygen with the use of KillerRed.	2	4	0.0128	PdU002700_v1.1_crick_1,PdU055397_v1.1_crick_2
PMID:20003534	(2009) Transcriptional profiling of trait deterioration in the insect pathogenic nematode Heterorhabditis bacteriophora.	3	64	0.0163	PdU051740_v1.1_crick_2,PdU055153_v1.1_crick_2,PdU039718_v1.1_crick_1
PMID:16507136	(2006) Loss of LIN-35, the Caenorhabditis elegans ortholog of the tumor suppressor p105Rb, results in enhanced RNA interference.	2	35	0.0339	PdU052204_v1.1_crick_0,PdU015269_v1.1_crick_1
PMID:18927627	(2008) The HLH-6 transcription factor regulates C. elegans pharyngeal gland development and function.	2	35	0.0339	PdU002700_v1.1_crick_1,PdU054863_v1.1_crick_1
PMID:20012092	(2010) Understanding the molecular basis of Alzheimer's disease using a Caenorhabditis elegans model system.	2	26	0.0339	PdU055153_v1.1_crick_2,PdU015269_v1.1_crick_1
PMID:20140911	(2010) Integration of diverse inputs in the regulation of Caenorhabditis elegans DAF-16FOXO.	2	36	0.0339	PdU052204_v1.1_crick_0,PdU054863_v1.1_crick_1
PMID:22363679	(2012) Gis1 and Rph1 regulate glycerol and acetate metabolism in glucose depleted yeast cells.	2	27	0.0339	PdU051740_v1.1_crick_2,PdU055397_v1.1_crick_2
PMID:23851392	(2013) An Sp1 transcription factor coordinates caspase-dependent and -independent apoptotic pathways.	2	21	0.0339	PdU002700_v1.1_crick_1,PdU025260_v1.1_crick_2
PMID:24763318	(2014) Folliculin regulates ampk-dependent autophagy and metabolic stress survival.	2	34	0.0339	PdU002700_v1.1_crick_1,PdU055397_v1.1_crick_2
PMID:24861622	(2014) MORPHIN: a web tool for human disease research by projecting model organism biology onto a human integrated gene network.	2	17	0.0339	PdU052204_v1.1_crick_0,PdU054863_v1.1_crick_1
PMID:26303641	(2015) Sirtuin regulation in aging and injury.	2	30	0.0339	PdU051740_v1.1_crick_2,PdU055397_v1.1_crick_2
PMID:26621324	(2015) A redox signalling globin is essential for reproduction in Caenorhabditis elegans.	2	25	0.0339	PdU002700_v1.1_crick_1,PdU055397_v1.1_crick_2
PMID:27256978	(2016) Run-on of germline apoptosis promotes gonad senescence in C. elegans.	2	19	0.0339	PdU002700_v1.1_crick_1,PdU055397_v1.1_crick_2
PMID:27683586	(2016) Mitochondrial ROS and the Effectors of the Intrinsic Apoptotic Pathway in Aging Cells: The Discerning Killers!	2	24	0.0339	PdU002700_v1.1_crick_1,PdU055397_v1.1_crick_2
PMID:28759574	(2017) Differential regulation of germ line apoptosis and germ cell differentiation by CPEB family members in C. elegans.	2	14	0.0339	PdU002700_v1.1_crick_1,PdU054863_v1.1_crick_1
PMID:28768896	(2017) The effects of graded levels of calorie restriction: XI. Evaluation of the main hypotheses underpinning the life extension effects of CR using the hepatic transcriptome.	2	30	0.0339	PdU051740_v1.1_crick_2,PdU055397_v1.1_crick_2
PMID:28770689	(2017) Recombinant subunit vaccines for soil-transmitted helminths.	2	16	0.0339	PdU055153_v1.1_crick_2,PdU039718_v1.1_crick_1
PMID:29390878	(2017) Neuroprotective Effects of Betulin in Pharmacological and Transgenic Caenorhabditis elegans Models of Parkinson's Disease.	2	15	0.0339	PdU002700_v1.1_crick_1,PdU058293_v1.1_crick_1
PMID:9334338	(1997) p28 Bap31, a Bcl-2Bcl-XL- and procaspase-8-associated protein in the endoplasmic reticulum.	2	15	0.0339	PdU051740_v1.1_crick_2,PdU002700_v1.1_crick_1
PMID:20419784	(2010) Caenorhabditis elegans as a model system to study intercompartmental proteostasis: Interrelation of mitochondrial function, longevity, and neurodegenerative diseases.	2	43	0.0395	PdU002700_v1.1_crick_1,PdU055397_v1.1_crick_2
PMID:24278030	(2013) Ribosome synthesis and MAPK activity modulate ionizing radiation-induced germ cell apoptosis in Caenorhabditis elegans.	2	42	0.0395	PdU002700_v1.1_crick_1,PdU025260_v1.1_crick_2
