# Supplementary material for: Proteomics of intracellular freezing survival
Source: PLoS One. 2020 May 26;15(5):e0233048. doi: 10.1371/journal.pone.0233048 (PMC7250440; doi:10.1371/journal.pone.0233048)
Supplement: S7 Table — (XLSX) [file pone.0233048.s023.xlsx]

## Sheet: Supplementary Table 7
STRING enrichments for upregulated long term freezing
GO – Biological Process
#term ID	term description	observed gene count	background gene count	false discovery rate	matching proteins in your network (labels)
GO:0008152	metabolic process	19	4438	0.001	PdU004216_v1.1_crick_0,PdU056518_v1.1_crick_2,PdU036532_v1.1_crick_0,PdU055636_v1.1_crick_1,PdU014738_v1.1_crick_2,PdU001096_v1.1_crick_1,PdU053876_v1.1_crick_1,PdU054484_v1.1_crick_2,PdU020339_v1.1_crick_0,PdU056065_v1.1_crick_1,PdU007626_v1.1_crick_2,PdU004484_v1.1_crick_2,PdU010120_v1.1_crick_2,PdU017441_v1.1_crick_2,PdU014169_v1.1_crick_1,PdU008847_v1.1_crick_1,PdU037792_v1.1_crick_1,PdU00549…
GO:0006807	nitrogen compound metabolic process	16	3351	0.0012	PdU004216_v1.1_crick_0,PdU036532_v1.1_crick_0,PdU055636_v1.1_crick_1,PdU014738_v1.1_crick_2,PdU001096_v1.1_crick_1,PdU053876_v1.1_crick_1,PdU054484_v1.1_crick_2,PdU020339_v1.1_crick_0,PdU056065_v1.1_crick_1,PdU007626_v1.1_crick_2,PdU004484_v1.1_crick_2,PdU010120_v1.1_crick_2,PdU017441_v1.1_crick_2,PdU014169_v1.1_crick_1,PdU008847_v1.1_crick_1,PdU037792_v1.1_crick_1
GO:0034641	cellular nitrogen compound metabolic process	12	1764	0.0012	PdU004216_v1.1_crick_0,PdU055636_v1.1_crick_1,PdU014738_v1.1_crick_2,PdU053876_v1.1_crick_1,PdU054484_v1.1_crick_2,PdU020339_v1.1_crick_0,PdU056065_v1.1_crick_1,PdU007626_v1.1_crick_2,PdU010120_v1.1_crick_2,PdU014169_v1.1_crick_1,PdU008847_v1.1_crick_1,PdU037792_v1.1_crick_1
GO:1901564	organonitrogen compound metabolic process	13	2226	0.0012	PdU004216_v1.1_crick_0,PdU036532_v1.1_crick_0,PdU055636_v1.1_crick_1,PdU014738_v1.1_crick_2,PdU001096_v1.1_crick_1,PdU054484_v1.1_crick_2,PdU020339_v1.1_crick_0,PdU056065_v1.1_crick_1,PdU007626_v1.1_crick_2,PdU004484_v1.1_crick_2,PdU017441_v1.1_crick_2,PdU008847_v1.1_crick_1,PdU037792_v1.1_crick_1
GO:0009166	nucleotide catabolic process	3	37	0.0019	PdU004216_v1.1_crick_0,PdU055636_v1.1_crick_1,PdU054484_v1.1_crick_2
GO:0009179	purine ribonucleoside diphosphate metabolic process	3	33	0.0019	PdU004216_v1.1_crick_0,PdU055636_v1.1_crick_1,PdU054484_v1.1_crick_2
GO:0044237	cellular metabolic process	15	3392	0.0019	PdU004216_v1.1_crick_0,PdU055636_v1.1_crick_1,PdU014738_v1.1_crick_2,PdU053876_v1.1_crick_1,PdU054484_v1.1_crick_2,PdU020339_v1.1_crick_0,PdU056065_v1.1_crick_1,PdU007626_v1.1_crick_2,PdU004484_v1.1_crick_2,PdU010120_v1.1_crick_2,PdU014169_v1.1_crick_1,PdU008847_v1.1_crick_1,PdU037792_v1.1_crick_1,PdU005496_v1.1_crick_2,PdU012449_v1.1_crick_2
GO:0044238	primary metabolic process	16	3656	0.0019	PdU004216_v1.1_crick_0,PdU036532_v1.1_crick_0,PdU055636_v1.1_crick_1,PdU014738_v1.1_crick_2,PdU001096_v1.1_crick_1,PdU053876_v1.1_crick_1,PdU054484_v1.1_crick_2,PdU020339_v1.1_crick_0,PdU056065_v1.1_crick_1,PdU007626_v1.1_crick_2,PdU004484_v1.1_crick_2,PdU010120_v1.1_crick_2,PdU017441_v1.1_crick_2,PdU014169_v1.1_crick_1,PdU008847_v1.1_crick_1,PdU037792_v1.1_crick_1
GO:0044271	cellular nitrogen compound biosynthetic process	9	1125	0.0019	PdU004216_v1.1_crick_0,PdU055636_v1.1_crick_1,PdU053876_v1.1_crick_1,PdU054484_v1.1_crick_2,PdU020339_v1.1_crick_0,PdU056065_v1.1_crick_1,PdU007626_v1.1_crick_2,PdU014169_v1.1_crick_1,PdU037792_v1.1_crick_1
GO:0046496	nicotinamide nucleotide metabolic process	3	41	0.0019	PdU004216_v1.1_crick_0,PdU055636_v1.1_crick_1,PdU008847_v1.1_crick_1
GO:0071704	organic substance metabolic process	16	3769	0.0019	PdU004216_v1.1_crick_0,PdU036532_v1.1_crick_0,PdU055636_v1.1_crick_1,PdU014738_v1.1_crick_2,PdU001096_v1.1_crick_1,PdU053876_v1.1_crick_1,PdU054484_v1.1_crick_2,PdU020339_v1.1_crick_0,PdU056065_v1.1_crick_1,PdU007626_v1.1_crick_2,PdU004484_v1.1_crick_2,PdU010120_v1.1_crick_2,PdU017441_v1.1_crick_2,PdU014169_v1.1_crick_1,PdU008847_v1.1_crick_1,PdU037792_v1.1_crick_1
GO:0009987	cellular process	19	5711	0.0024	PdU004216_v1.1_crick_0,PdU055636_v1.1_crick_1,PdU007056_v1.1_crick_1,PdU014738_v1.1_crick_2,PdU001096_v1.1_crick_1,PdU053876_v1.1_crick_1,PdU054484_v1.1_crick_2,PdU020339_v1.1_crick_0,PdU056065_v1.1_crick_1,PdU007626_v1.1_crick_2,PdU004484_v1.1_crick_2,PdU010120_v1.1_crick_2,PdU006031_v1.1_crick_2,PdU059409_v1.1_crick_2,PdU014169_v1.1_crick_1,PdU008847_v1.1_crick_1,PdU037792_v1.1_crick_1,PdU00549…
GO:0019693	ribose phosphate metabolic process	4	198	0.005	PdU004216_v1.1_crick_0,PdU055636_v1.1_crick_1,PdU054484_v1.1_crick_2,PdU008847_v1.1_crick_1
GO:1901576	organic substance biosynthetic process	9	1495	0.0054	PdU004216_v1.1_crick_0,PdU055636_v1.1_crick_1,PdU053876_v1.1_crick_1,PdU054484_v1.1_crick_2,PdU020339_v1.1_crick_0,PdU056065_v1.1_crick_1,PdU007626_v1.1_crick_2,PdU014169_v1.1_crick_1,PdU037792_v1.1_crick_1
GO:0019438	aromatic compound biosynthetic process	7	880	0.0055	PdU004216_v1.1_crick_0,PdU055636_v1.1_crick_1,PdU053876_v1.1_crick_1,PdU054484_v1.1_crick_2,PdU020339_v1.1_crick_0,PdU056065_v1.1_crick_1,PdU014169_v1.1_crick_1
GO:0018130	heterocycle biosynthetic process	7	888	0.0056	PdU004216_v1.1_crick_0,PdU055636_v1.1_crick_1,PdU053876_v1.1_crick_1,PdU054484_v1.1_crick_2,PdU020339_v1.1_crick_0,PdU056065_v1.1_crick_1,PdU014169_v1.1_crick_1
GO:0006725	cellular aromatic compound metabolic process	9	1532	0.0057	PdU004216_v1.1_crick_0,PdU055636_v1.1_crick_1,PdU053876_v1.1_crick_1,PdU054484_v1.1_crick_2,PdU020339_v1.1_crick_0,PdU056065_v1.1_crick_1,PdU010120_v1.1_crick_2,PdU014169_v1.1_crick_1,PdU008847_v1.1_crick_1
GO:0046483	heterocycle metabolic process	9	1532	0.0057	PdU004216_v1.1_crick_0,PdU055636_v1.1_crick_1,PdU053876_v1.1_crick_1,PdU054484_v1.1_crick_2,PdU020339_v1.1_crick_0,PdU056065_v1.1_crick_1,PdU010120_v1.1_crick_2,PdU014169_v1.1_crick_1,PdU008847_v1.1_crick_1
GO:1901362	organic cyclic compound biosynthetic process	7	909	0.0057	PdU004216_v1.1_crick_0,PdU055636_v1.1_crick_1,PdU053876_v1.1_crick_1,PdU054484_v1.1_crick_2,PdU020339_v1.1_crick_0,PdU056065_v1.1_crick_1,PdU014169_v1.1_crick_1
GO:1901360	organic cyclic compound metabolic process	9	1573	0.0059	PdU004216_v1.1_crick_0,PdU055636_v1.1_crick_1,PdU053876_v1.1_crick_1,PdU054484_v1.1_crick_2,PdU020339_v1.1_crick_0,PdU056065_v1.1_crick_1,PdU010120_v1.1_crick_2,PdU014169_v1.1_crick_1,PdU008847_v1.1_crick_1
GO:0009117	nucleotide metabolic process	4	242	0.0071	PdU004216_v1.1_crick_0,PdU055636_v1.1_crick_1,PdU054484_v1.1_crick_2,PdU008847_v1.1_crick_1
GO:0019953	sexual reproduction	4	266	0.0083	PdU001096_v1.1_crick_1,PdU020339_v1.1_crick_0,PdU006031_v1.1_crick_2,PdU059409_v1.1_crick_2
GO:0006090	pyruvate metabolic process	2	26	0.0088	PdU004216_v1.1_crick_0,PdU055636_v1.1_crick_1
GO:0006096	glycolytic process	2	25	0.0088	PdU004216_v1.1_crick_0,PdU055636_v1.1_crick_1
GO:0006757	ATP generation from ADP	2	25	0.0088	PdU004216_v1.1_crick_0,PdU055636_v1.1_crick_1
GO:0042866	pyruvate biosynthetic process	2	25	0.0088	PdU004216_v1.1_crick_0,PdU055636_v1.1_crick_1
GO:0006139	nucleobase-containing compound metabolic process	8	1489	0.0129	PdU004216_v1.1_crick_0,PdU055636_v1.1_crick_1,PdU053876_v1.1_crick_1,PdU054484_v1.1_crick_2,PdU056065_v1.1_crick_1,PdU010120_v1.1_crick_2,PdU014169_v1.1_crick_1,PdU008847_v1.1_crick_1
GO:0006091	generation of precursor metabolites and energy	3	144	0.0131	PdU004216_v1.1_crick_0,PdU055636_v1.1_crick_1,PdU012449_v1.1_crick_2
GO:0019359	nicotinamide nucleotide biosynthetic process	2	35	0.0131	PdU004216_v1.1_crick_0,PdU055636_v1.1_crick_1
GO:0010467	gene expression	7	1167	0.0135	PdU014738_v1.1_crick_2,PdU053876_v1.1_crick_1,PdU056065_v1.1_crick_1,PdU007626_v1.1_crick_2,PdU010120_v1.1_crick_2,PdU014169_v1.1_crick_1,PdU037792_v1.1_crick_1
GO:0034654	nucleobase-containing compound biosynthetic process	6	858	0.0137	PdU004216_v1.1_crick_0,PdU055636_v1.1_crick_1,PdU053876_v1.1_crick_1,PdU054484_v1.1_crick_2,PdU056065_v1.1_crick_1,PdU014169_v1.1_crick_1
GO:1901575	organic substance catabolic process	4	361	0.0165	PdU004216_v1.1_crick_0,PdU036532_v1.1_crick_0,PdU055636_v1.1_crick_1,PdU054484_v1.1_crick_2
GO:0044281	small molecule metabolic process	5	613	0.0166	PdU004216_v1.1_crick_0,PdU055636_v1.1_crick_1,PdU054484_v1.1_crick_2,PdU020339_v1.1_crick_0,PdU008847_v1.1_crick_1
GO:1901566	organonitrogen compound biosynthetic process	5	635	0.019	PdU004216_v1.1_crick_0,PdU055636_v1.1_crick_1,PdU020339_v1.1_crick_0,PdU007626_v1.1_crick_2,PdU037792_v1.1_crick_1
GO:0006754	ATP biosynthetic process	2	48	0.0193	PdU004216_v1.1_crick_0,PdU055636_v1.1_crick_1
GO:0009150	purine ribonucleotide metabolic process	3	181	0.0194	PdU004216_v1.1_crick_0,PdU055636_v1.1_crick_1,PdU054484_v1.1_crick_2
GO:0043170	macromolecule metabolic process	11	2949	0.0199	PdU036532_v1.1_crick_0,PdU014738_v1.1_crick_2,PdU001096_v1.1_crick_1,PdU053876_v1.1_crick_1,PdU056065_v1.1_crick_1,PdU007626_v1.1_crick_2,PdU004484_v1.1_crick_2,PdU010120_v1.1_crick_2,PdU017441_v1.1_crick_2,PdU014169_v1.1_crick_1,PdU037792_v1.1_crick_1
GO:0017144	drug metabolic process	3	206	0.0241	PdU004216_v1.1_crick_0,PdU055636_v1.1_crick_1,PdU020339_v1.1_crick_0
GO:0000003	reproduction	5	702	0.0242	PdU001096_v1.1_crick_1,PdU054484_v1.1_crick_2,PdU020339_v1.1_crick_0,PdU006031_v1.1_crick_2,PdU059409_v1.1_crick_2
GO:0006796	phosphate-containing compound metabolic process	6	1025	0.0244	PdU004216_v1.1_crick_0,PdU055636_v1.1_crick_1,PdU054484_v1.1_crick_2,PdU056065_v1.1_crick_1,PdU008847_v1.1_crick_1,PdU005496_v1.1_crick_2
GO:0009168	purine ribonucleoside monophosphate biosynthetic process	2	60	0.0244	PdU004216_v1.1_crick_0,PdU055636_v1.1_crick_1
GO:0009790	embryo development	4	436	0.0244	PdU001096_v1.1_crick_1,PdU054484_v1.1_crick_2,PdU006031_v1.1_crick_2,PdU059409_v1.1_crick_2
GO:0044282	small molecule catabolic process	2	60	0.0244	PdU055636_v1.1_crick_1,PdU054484_v1.1_crick_2
GO:0019538	protein metabolic process	8	1807	0.0255	PdU036532_v1.1_crick_0,PdU014738_v1.1_crick_2,PdU001096_v1.1_crick_1,PdU056065_v1.1_crick_1,PdU007626_v1.1_crick_2,PdU004484_v1.1_crick_2,PdU017441_v1.1_crick_2,PdU037792_v1.1_crick_1
GO:0046907	intracellular transport	3	227	0.0271	PdU019994_v1.1_crick_0,PdU006031_v1.1_crick_2,PdU059409_v1.1_crick_2
GO:0015031	protein transport	3	229	0.0272	PdU019994_v1.1_crick_0,PdU013171_v1.1_crick_2,PdU059409_v1.1_crick_2
GO:0006518	peptide metabolic process	3	260	0.036	PdU014738_v1.1_crick_2,PdU007626_v1.1_crick_2,PdU037792_v1.1_crick_1
GO:0019752	carboxylic acid metabolic process	3	266	0.0375	PdU004216_v1.1_crick_0,PdU055636_v1.1_crick_1,PdU020339_v1.1_crick_0
GO:0009792	embryo development ending in birth or egg hatching	3	290	0.0455	PdU001096_v1.1_crick_1,PdU006031_v1.1_crick_2,PdU059409_v1.1_crick_2
GO:0050790	regulation of catalytic activity	3	302	0.0489	PdU021476_v1.1_crick_2,PdU056065_v1.1_crick_1,PdU012449_v1.1_crick_2
GO:0048477	oogenesis	2	105	0.0492	PdU001096_v1.1_crick_1,PdU059409_v1.1_crick_2
GO – Molecular Function
#term ID	term description	observed gene count	background gene count	false discovery rate	matching proteins in your network (labels)
GO:0003824	catalytic activity	16	3749	0.0023	PdU004216_v1.1_crick_0,PdU036532_v1.1_crick_0,PdU055636_v1.1_crick_1,PdU014738_v1.1_crick_2,PdU001096_v1.1_crick_1,PdU053876_v1.1_crick_1,PdU054484_v1.1_crick_2,PdU020339_v1.1_crick_0,PdU056065_v1.1_crick_1,PdU004484_v1.1_crick_2,PdU017441_v1.1_crick_2,PdU059409_v1.1_crick_2,PdU014169_v1.1_crick_1,PdU008847_v1.1_crick_1,PdU005496_v1.1_crick_2,PdU012449_v1.1_crick_2
GO:0005488	binding	19	5145	0.0023	PdU004216_v1.1_crick_0,PdU036532_v1.1_crick_0,PdU055636_v1.1_crick_1,PdU001096_v1.1_crick_1,PdU053876_v1.1_crick_1,PdU013171_v1.1_crick_2,PdU054484_v1.1_crick_2,PdU020339_v1.1_crick_0,PdU003464_v1.1_crick_2,PdU056065_v1.1_crick_1,PdU007626_v1.1_crick_2,PdU004484_v1.1_crick_2,PdU010120_v1.1_crick_2,PdU010661_v1.1_crick_1,PdU006031_v1.1_crick_2,PdU059409_v1.1_crick_2,PdU014169_v1.1_crick_1,PdU03779…
GO:0003899	DNA-directed 5'-3' RNA polymerase activity	2	32	0.0431	PdU053876_v1.1_crick_1,PdU014169_v1.1_crick_1
GO:0016772	transferase activity, transferring phosphorus-containing groups	5	643	0.0475	PdU004216_v1.1_crick_0,PdU053876_v1.1_crick_1,PdU056065_v1.1_crick_1,PdU014169_v1.1_crick_1,PdU005496_v1.1_crick_2
GO – Cellular Components
#term ID	term description	observed gene count	background gene count	false discovery rate	matching proteins in your network (labels)
GO:0005622	intracellular	17	3961	0.00095	PdU036532_v1.1_crick_0,PdU055636_v1.1_crick_1,PdU007056_v1.1_crick_1,PdU014738_v1.1_crick_2,PdU053876_v1.1_crick_1,PdU019994_v1.1_crick_0,PdU013171_v1.1_crick_2,PdU020339_v1.1_crick_0,PdU003464_v1.1_crick_2,PdU056065_v1.1_crick_1,PdU007626_v1.1_crick_2,PdU004484_v1.1_crick_2,PdU055863_v1.1_crick_1,PdU010120_v1.1_crick_2,PdU059409_v1.1_crick_2,PdU037792_v1.1_crick_1,PdU012449_v1.1_crick_2
GO:0005737	cytoplasm	13	2257	0.00095	PdU036532_v1.1_crick_0,PdU055636_v1.1_crick_1,PdU007056_v1.1_crick_1,PdU014738_v1.1_crick_2,PdU019994_v1.1_crick_0,PdU013171_v1.1_crick_2,PdU020339_v1.1_crick_0,PdU003464_v1.1_crick_2,PdU056065_v1.1_crick_1,PdU007626_v1.1_crick_2,PdU004484_v1.1_crick_2,PdU037792_v1.1_crick_1,PdU012449_v1.1_crick_2
GO:0044424	intracellular part	16	3820	0.00095	PdU036532_v1.1_crick_0,PdU055636_v1.1_crick_1,PdU007056_v1.1_crick_1,PdU014738_v1.1_crick_2,PdU053876_v1.1_crick_1,PdU019994_v1.1_crick_0,PdU013171_v1.1_crick_2,PdU020339_v1.1_crick_0,PdU003464_v1.1_crick_2,PdU056065_v1.1_crick_1,PdU007626_v1.1_crick_2,PdU004484_v1.1_crick_2,PdU010120_v1.1_crick_2,PdU059409_v1.1_crick_2,PdU037792_v1.1_crick_1,PdU012449_v1.1_crick_2
GO:0044464	cell part	18	4559	0.00095	PdU036532_v1.1_crick_0,PdU055636_v1.1_crick_1,PdU007056_v1.1_crick_1,PdU014738_v1.1_crick_2,PdU053876_v1.1_crick_1,PdU019994_v1.1_crick_0,PdU013171_v1.1_crick_2,PdU054484_v1.1_crick_2,PdU020339_v1.1_crick_0,PdU003464_v1.1_crick_2,PdU056065_v1.1_crick_1,PdU007626_v1.1_crick_2,PdU004484_v1.1_crick_2,PdU055863_v1.1_crick_1,PdU010120_v1.1_crick_2,PdU059409_v1.1_crick_2,PdU037792_v1.1_crick_1,PdU01244…
GO:0044444	cytoplasmic part	9	1539	0.005	PdU007056_v1.1_crick_1,PdU014738_v1.1_crick_2,PdU019994_v1.1_crick_0,PdU013171_v1.1_crick_2,PdU003464_v1.1_crick_2,PdU007626_v1.1_crick_2,PdU004484_v1.1_crick_2,PdU037792_v1.1_crick_1,PdU012449_v1.1_crick_2
GO:0032991	protein-containing complex	8	1419	0.0127	PdU014738_v1.1_crick_2,PdU013171_v1.1_crick_2,PdU003464_v1.1_crick_2,PdU007626_v1.1_crick_2,PdU004484_v1.1_crick_2,PdU059409_v1.1_crick_2,PdU037792_v1.1_crick_1,PdU012449_v1.1_crick_2
Kegg Pathways
#term ID	term description	observed gene count	background gene count	false discovery rate	matching proteins in your network (labels)
cel00240	Pyrimidine metabolism	3	72	0.0034	PdU053876_v1.1_crick_1,PdU054484_v1.1_crick_2,PdU014169_v1.1_crick_1
cel01100	Metabolic pathways	7	802	0.0034	PdU004216_v1.1_crick_0,PdU055636_v1.1_crick_1,PdU053876_v1.1_crick_1,PdU014169_v1.1_crick_1,PdU008847_v1.1_crick_1,PdU005496_v1.1_crick_2,PdU012449_v1.1_crick_2
cel00230	Purine metabolism	3	109	0.0043	PdU053876_v1.1_crick_1,PdU054484_v1.1_crick_2,PdU014169_v1.1_crick_1
cel01200	Carbon metabolism	3	108	0.0043	PdU004216_v1.1_crick_0,PdU055636_v1.1_crick_1,PdU008847_v1.1_crick_1
cel03020	RNA polymerase	2	25	0.0043	PdU053876_v1.1_crick_1,PdU014169_v1.1_crick_1
cel00010	Glycolysis / Gluconeogenesis	2	41	0.0067	PdU004216_v1.1_crick_0,PdU055636_v1.1_crick_1
cel01230	Biosynthesis of amino acids	2	70	0.0158	PdU055636_v1.1_crick_1,PdU008847_v1.1_crick_1
cel03013	RNA transport	2	114	0.0329	PdU007626_v1.1_crick_2,PdU059409_v1.1_crick_2
cel03040	Spliceosome	2	111	0.0329	PdU010120_v1.1_crick_2,PdU003252_v1.1_crick_1
UniProt Keywords
#term ID	term description	observed gene count	background gene count	false discovery rate	matching proteins in your network (labels)
KW-0324	Glycolysis	2	24	0.0426	PdU004216_v1.1_crick_0,PdU055636_v1.1_crick_1
Reference Publications
#term ID	term description	observed gene count	background gene count	false discovery rate	matching proteins in your network (labels)
PMID:17411345	(2007) Lifespan regulation by evolutionarily conserved genes essential for viability.	3	61	0.0283	PdU013171_v1.1_crick_2,PdU007626_v1.1_crick_2,PdU010120_v1.1_crick_2
PMID:20543824	(2010) Small regulatory RNAs inhibit RNA polymerase II during the elongation phase of transcription.	2	14	0.0304	PdU010120_v1.1_crick_2,PdU014169_v1.1_crick_1
PMID:21382369	(2011) Assembly of RNP granules in stressed and aging oocytes requires nucleoporins and is coordinated with nuclear membrane blebbing.	2	17	0.0304	PdU003464_v1.1_crick_2,PdU059409_v1.1_crick_2
