# Supplementary material for: Proteomics of intracellular freezing survival
Source: PLoS One. 2020 May 26;15(5):e0233048. doi: 10.1371/journal.pone.0233048 (PMC7250440; doi:10.1371/journal.pone.0233048)
Supplement: S8 Table — (XLSX) [file pone.0233048.s024.xlsx]

## Sheet: Supplementary Table 8
STRING enrichments for downregulated long term freezing
GO – Molecular Function
#term ID	term description	observed gene count	background gene count	false discovery rate	matching proteins in your network (labels)
GO:0005488	binding	12	5145	0.0042	PdU015388_v1.1_crick_1,PdU028972_v1.1_crick_2,PdU008309_v1.1_crick_1,PdU024544_v1.1_crick_1,PdU054863_v1.1_crick_1,PdU003526_v1.1_crick_2,PdU020768_v1.1_crick_2,PdU055227_v1.1_crick_2,PdU053777_v1.1_crick_0,PdU007047_v1.1_crick_2,PdU019389_v1.1_crick_1,PdU017801_v1.1_crick_2
GO:0005515	protein binding	7	1748	0.01	PdU015388_v1.1_crick_1,PdU028972_v1.1_crick_2,PdU008309_v1.1_crick_1,PdU054863_v1.1_crick_1,PdU053777_v1.1_crick_0,PdU019389_v1.1_crick_1,PdU017801_v1.1_crick_2
GO:0017111	nucleoside-triphosphatase activity	4	406	0.01	PdU053903_v1.1_crick_2,PdU028972_v1.1_crick_2,PdU003526_v1.1_crick_2,PdU017801_v1.1_crick_2
GO:0003774	motor activity	2	52	0.0114	PdU028972_v1.1_crick_2,PdU017801_v1.1_crick_2
GO:0003824	catalytic activity	9	3749	0.0114	PdU006271_v1.1_crick_0,PdU015388_v1.1_crick_1,PdU053903_v1.1_crick_2,PdU028972_v1.1_crick_2,PdU011494_v1.1_crick_2,PdU024544_v1.1_crick_1,PdU003526_v1.1_crick_2,PdU020768_v1.1_crick_2,PdU017801_v1.1_crick_2
GO:0005198	structural molecule activity	3	384	0.0368	PdU003526_v1.1_crick_2,PdU055227_v1.1_crick_2,PdU017801_v1.1_crick_2
GO – Cellular Components
#term ID	term description	observed gene count	background gene count	false discovery rate	matching proteins in your network (labels)
GO:0044446	intracellular organelle part	8	1510	0.0006	PdU006271_v1.1_crick_0,PdU015388_v1.1_crick_1,PdU028972_v1.1_crick_2,PdU003526_v1.1_crick_2,PdU020768_v1.1_crick_2,PdU055227_v1.1_crick_2,PdU017801_v1.1_crick_2,PdU055260_v1.1_crick_2
GO:0043229	intracellular organelle	10	3252	0.00096	PdU006271_v1.1_crick_0,PdU015388_v1.1_crick_1,PdU053903_v1.1_crick_2,PdU028972_v1.1_crick_2,PdU008309_v1.1_crick_1,PdU003526_v1.1_crick_2,PdU020768_v1.1_crick_2,PdU055227_v1.1_crick_2,PdU017801_v1.1_crick_2,PdU055260_v1.1_crick_2
GO:0044444	cytoplasmic part	7	1539	0.0015	PdU006271_v1.1_crick_0,PdU015388_v1.1_crick_1,PdU028972_v1.1_crick_2,PdU020768_v1.1_crick_2,PdU055227_v1.1_crick_2,PdU017801_v1.1_crick_2,PdU055260_v1.1_crick_2
GO:0099512	supramolecular fiber	3	188	0.0046	PdU028972_v1.1_crick_2,PdU003526_v1.1_crick_2,PdU017801_v1.1_crick_2
GO:0044429	mitochondrial part	3	252	0.0063	PdU006271_v1.1_crick_0,PdU015388_v1.1_crick_1,PdU020768_v1.1_crick_2
GO:0044430	cytoskeletal part	3	279	0.0076	PdU028972_v1.1_crick_2,PdU003526_v1.1_crick_2,PdU017801_v1.1_crick_2
GO:0005759	mitochondrial matrix	2	80	0.0104	PdU015388_v1.1_crick_1,PdU020768_v1.1_crick_2
GO:0005874	microtubule	2	87	0.0115	PdU028972_v1.1_crick_2,PdU003526_v1.1_crick_2
GO:0032991	protein-containing complex	5	1419	0.0158	PdU015388_v1.1_crick_1,PdU028972_v1.1_crick_2,PdU055227_v1.1_crick_2,PdU017801_v1.1_crick_2,PdU055260_v1.1_crick_2
GO:0043232	intracellular non-membrane-bounded organelle	4	1018	0.0283	PdU028972_v1.1_crick_2,PdU003526_v1.1_crick_2,PdU055227_v1.1_crick_2,PdU017801_v1.1_crick_2
GO:0043231	intracellular membrane-bounded organelle	6	2543	0.0364	PdU006271_v1.1_crick_0,PdU015388_v1.1_crick_1,PdU053903_v1.1_crick_2,PdU008309_v1.1_crick_1,PdU020768_v1.1_crick_2,PdU055260_v1.1_crick_2
Kegg Pathways
#term ID	term description	observed gene count	background gene count	false discovery rate	matching proteins in your network (labels)
cel00280	Valine, leucine and isoleucine degradation	2	51	0.01	PdU024544_v1.1_crick_1,PdU020768_v1.1_crick_2
cel04145	Phagosome	2	61	0.01	PdU003526_v1.1_crick_2,PdU055260_v1.1_crick_2
cel01100	Metabolic pathways	4	802	0.0127	PdU015388_v1.1_crick_1,PdU024544_v1.1_crick_1,PdU020768_v1.1_crick_2,PdU055260_v1.1_crick_2
cel01200	Carbon metabolism	2	108	0.0127	PdU015388_v1.1_crick_1,PdU020768_v1.1_crick_2
PFAM protein domains
#term ID	term description	observed gene count	background gene count	false discovery rate	matching proteins in your network (labels)
PF00364	Biotin-requiring enzyme	2	8	0.0011	PdU015388_v1.1_crick_1,PdU020768_v1.1_crick_2
PF13499	EF-hand domain pair	2	43	0.0124	PdU007047_v1.1_crick_2,PdU019389_v1.1_crick_1
UniProt Keywords
#term ID	term description	observed gene count	background gene count	false discovery rate	matching proteins in your network (labels)
KW-0493	Microtubule	2	64	0.0413	PdU028972_v1.1_crick_2,PdU003526_v1.1_crick_2
KW-0496	Mitochondrion	3	260	0.0413	PdU006271_v1.1_crick_0,PdU015388_v1.1_crick_1,PdU020768_v1.1_crick_2
KW-0505	Motor protein	2	52	0.0413	PdU028972_v1.1_crick_2,PdU017801_v1.1_crick_2
KW-0547	Nucleotide-binding	4	866	0.0413	PdU053903_v1.1_crick_2,PdU003526_v1.1_crick_2,PdU020768_v1.1_crick_2,PdU017801_v1.1_crick_2
KW-0677	Repeat	4	754	0.0413	PdU015388_v1.1_crick_1,PdU008309_v1.1_crick_1,PdU007047_v1.1_crick_2,PdU019389_v1.1_crick_1
KW-0809	Transit peptide	2	124	0.0413	PdU015388_v1.1_crick_1,PdU020768_v1.1_crick_2
SMART?
#term ID	term description	observed gene count	background gene count	false discovery rate	matching proteins in your network (labels)
SM00054	EF-hand, calcium binding motif	2	67	0.0155	PdU007047_v1.1_crick_2,PdU019389_v1.1_crick_1
Reference Publications
#term ID	term description	observed gene count	background gene count	false discovery rate	matching proteins in your network (labels)
PMID:24561618	(2014) Mechanical control of the sense of touch by Beta-spectrin.	2	6	0.0141	PdU007047_v1.1_crick_2,PdU017801_v1.1_crick_2
PMID:19269285	(2009) Lipocalin signaling controls unicellular tube development in the Caenorhabditis elegans excretory system.	2	20	0.0196	PdU017801_v1.1_crick_2,PdU055260_v1.1_crick_2
PMID:20161164	(2009) Review of the results from the International C. elegans first experiment (ICE-FIRST).	2	23	0.0196	PdU019389_v1.1_crick_1,PdU017801_v1.1_crick_2
PMID:21242290	(2011) Neural integrity is maintained by dystrophin in C. elegans.	2	16	0.0196	PdU007047_v1.1_crick_2,PdU017801_v1.1_crick_2
PMID:21889936	(2011) The FGD homologue EXC-5 regulates apical trafficking in C. elegans tubules.	2	19	0.0196	PdU017801_v1.1_crick_2,PdU055260_v1.1_crick_2
PMID:24373971	(2014) Loss of MEC-17 leads to microtubule instability and axonal degeneration.	2	24	0.0196	PdU003526_v1.1_crick_2,PdU017801_v1.1_crick_2
PMID:25392990	(2014) Genetic analysis of a novel tubulin mutation that redirects synaptic vesicle targeting and causes neurite degeneration in C. elegans.	2	23	0.0196	PdU003526_v1.1_crick_2,PdU017801_v1.1_crick_2
PMID:25437307	(2014) LINKIN, a new transmembrane protein necessary for cell adhesion.	2	12	0.0196	PdU054863_v1.1_crick_1,PdU017801_v1.1_crick_2
PMID:25778918	(2015) Somatic CRISPR-Cas9-induced mutations reveal roles of embryonically essential dynein chains in Caenorhabditis elegans cilia.	2	20	0.0196	PdU028972_v1.1_crick_2,PdU017801_v1.1_crick_2
PMID:27654945	(2016) The tubulin repertoire of C. elegans sensory neurons and its context-dependent role in process outgrowth.	2	17	0.0196	PdU003526_v1.1_crick_2,PdU017801_v1.1_crick_2
PMID:28098556	(2017) Genetic defects in Beta-spectrin and tau sensitize C. elegans axons to movement-induced damage via torque-tension coupling.	2	11	0.0196	PdU003526_v1.1_crick_2,PdU007047_v1.1_crick_2
PMID:28835377	(2017) Distinct effects of tubulin isotype mutations on neurite growth in Caenorhabditis elegans.	2	22	0.0196	PdU003526_v1.1_crick_2,PdU017801_v1.1_crick_2
PMID:25575561	(2015) Identification of nonviable genes affecting touch sensitivity in Caenorhabditis elegans using neuronally enhanced feeding RNA interference.	2	34	0.0241	PdU003526_v1.1_crick_2,PdU017801_v1.1_crick_2
PMID:19339602	(2009) Intraflagellar transportHedgehog-related signaling components couple sensory cilium morphology and serotonin biosynthesis in Caenorhabditis elegans.	2	42	0.0319	PdU003526_v1.1_crick_2,PdU017801_v1.1_crick_2
PMID:27875098	(2017) HLH-30TFEB-mediated autophagy functions in a cell-autonomous manner for epithelium intrinsic cellular defense against bacterial pore-forming toxin in C. elegans.	2	41	0.0319	PdU054863_v1.1_crick_1,PdU017801_v1.1_crick_2
PMID:25125169	(2014) Regulation of structure and function of sarcomeric actin filaments in striated muscle of the nematode Caenorhabditis elegans.	2	45	0.0334	PdU007047_v1.1_crick_2,PdU019389_v1.1_crick_1
PMID:24002365	(2013) Reduced insulininsulin-like growth factor-1 signaling and dietary restriction inhibit translation but preserve muscle mass in Caenorhabditis elegans.	2	50	0.0385	PdU024544_v1.1_crick_1,PdU017801_v1.1_crick_2
